# Supplementary material for: Accessory Navicular on MRI in an Adult Ankle MRI Referral Cohort (N = 1988): Prevalence, Subtypes, and Edema Correlates
Source: Clin Pract. 2026 Jul 2;16(7):123. doi: 10.3390/clinpract16070123 (PMC13409606; doi:10.3390/clinpract16070123)
Supplement: Supplementary file 1 [file clinpract-16-00123-s001.zip]

Archive with 2 entries (2 files):
- Supplementary File S1 .xlsx
- Supplementary File S2.pdf
