# Supplementary material for: Accessory Navicular on MRI in an Adult Ankle MRI Referral Cohort (N = 1988): Prevalence, Subtypes, and Edema Correlates
Source: Clin Pract. 2026 Jul 2;16(7):123. doi: 10.3390/clinpract16070123 (PMC13409606; doi:10.3390/clinpract16070123)
Supplement: Supplementary file 1 [file clinpract-16-00123-s001.zip › Supplementary File S1 .xlsx]

## Sheet: os naviculare
GENDER	AGE	R1.TYPE	R2.TYPE	R1.SİDE	R2.SİDE	R1.Edema	R2.Edema	R1.DIMENSION	R2.DIMENSION	R1.TYPE CONTRALATERAL	R2.TYPE CONTRALATERAL	R1.SİDE CONTRALATERAL	R2.SİDE CONTRALATERAL	R1.CONTRALATERAL Edema	R2.CONTRALATERAL Edema	R1.CONTRALATERAL DIMENSION	R2.CONTRALATERAL DIMENSION	R1.OS TRİGONUM	R2.OS TRİGONUM
E	19	1	1	L	L	N	N	2.8	3									R	R
K	19	1	1	L	L	N	N	7.6	9									N	N
K	20	1	1	L	L	N	N	2.8	2.5									N	N
E	24	1	1	R	R	N	N	4.6	4.5									R	R
E	25	1	1	L	L	N	N	4	3									N	N
E	25	1	1	L	L	N	N	5.6	6									N	N
K	26	1	1	L	L	N	N	2.5	2									N	N
E	26	1	1	L	L	N	N	5.6	5									N	N
E	28	1	1	L	L	N	N	2.2	2.5									N	N
K	28	1	1	L	L	N	P	4.1	4.5									N	N
K	28	1	1	L	L	N	N	5	5									L	L
K	28	1	1	R	R	N	N	2.8	2									N	N
K	28	1	1	R	R	N	N	1.5	2									N	N
K	28	1	1	R	R	N	N	2.8	2									N	N
K	28	1	1	R	R	N	N	11.3	11									N	N
E	29	1	2	R	R	N	N	6	8									N	N
E	30	1	1	R	R	N	P	5.8	6									N	N
K	30	1	1	R	R	N	N	3	3									N	N
E	31	1	1	L	L	N	N	2.5	4									N	N
E	32	1	1	R	R	N	N	2.8	3									N	N
E	33	1	1	R	R	N	N	6.5	5.3									N	N
E	33	1	1	R	R	N	N	3.2	2.7									N	N
K	33	1	1	L	L	N	N	2.9	4									N	N
E	33	1	1	L	L	N	N	2.7	3									N	N
K	33	1	1	L	L	N	N	5.2	5	2	2	R	R	P	P	8.9	9	L	L
K	34	1	1	R	R	N	N	3	2									N	N
K	34	1	1	R	R	N	N	2.1	3									N	N
E	34	1	1	L	L	N	N	2.2	3									N	N
E	34	1	1	L	L	P	P	2	2									N	N
K	35	1	1	L	L	N	N	4.6	5	1	1	R	R	N	N	1.6	1	R	R
K	35	1	1	L	L	N	N	3.5	4									N	N
E	35	1	1	R	R	N	N	2	2									N	N
E	35	1	1	R	R	N	N	3	4									N	N
K	35	1	1	R	R	N	N	3	3									N	N
E	36	1	1	L	L	N	N	5	3.5									N	N
K	36	1	1	R	R	N	N	2.6	2									N	N
K	36	1	1	L	L	N	N	4.7	4									N	N
E	36	1	1	L	L	N	N	2.5	4									N	N
K	37	1	1	R	R	N	N	5.6	5									N	N
E	38	1	1	L	L	N	N	5.5	4									N	N
K	38	1	1	L	L	N	N	1.5	2									N	N
K	39	1	1	R	R	N	N	9	9									N	N
K	39	1	1	R	R	N	N	4.8	4.5									N	N
E	39	1	1	R	R	N	N	3	2									N	N
E	39	1	1	R	R	N	N	3.9	5									N	N
K	40	1	1	R	R	N	N	1.5	2									N	N
K	40	1	1	R	R	N	N	1.2	1.3									N	N
E	40	1	1	R	R	N	N	4	4									N	N
E	40	1	1	R	R	N	N	4.3	4.3									R	R
K	40	1	2	R	R	N	N	10	10									N	N
K	41	1	1	R	R	N	N	3	3									N	N
K	41	1	1	R	R	N	N	2	2									N	N
E	42	1	1	R	R	N	N	5	5									N	N
E	42	1	1	L	L	N	N	3	3			N						L	L
E	42	1	1	L	L	N	N	4	4									N	N
K	42	1	1	L	L	N	P	3	3									N	N
K	42	1	1	R	R	N	N	5	4									R	R
K	43	1	1	R	R	N	N	3.5	4	1	1	L	L	N	N	2.7	4	N	N
K	43	1	1	L	L	N	N	3	3	1	1	R	R	N	N	1.4	1.2	N	N
E	43	1	2	R	R	N	N	5.6	4									N	N
K	43	1	1	R	R	N	N	2	2			N						N	N
K	43	1	1	R	R	N	N	4.2	4	2	2	L	L	N	N	10.3	10	N	N
K	44	1	1	R	R	N	N	6.5	7	1	1	L	L	N	N	4.8	5	N	N
K	44	1	1	R	R	N	N	3.9	4.9									N	N
K	45	1	1	R	R	N	N	3.5	3									N	N
K	45	1	1	L	L	N	N	3.5	4			N						N	N
K	46	1	1	R	R	N	N	5.2	6									N	N
K	46	1	1	L	L	N	N	3	4									N	N
K	46	1	1	L	L	N	N	2.2	3			N						R	R
K	46	1	1	L	L	N	N	3.8	4									N	N
K	46	1	1	L	L	N	N	4.5	4.4	1	1	R	R	N	N	2.5	2.8	L	L
K	46	1	1	L	L	N	N	5.9	5									N	N
K	46	1	1	R	R	N	N	5.5	7									N	N
K	47	1	1	R	R	N	N	4	4									N	N
K	47	1	1	R	R	N	N	2	2									N	N
E	48	1	1	R	R	N	N	3	3									R	R
K	49	1	1	R	R	N	N	3	3									N	N
K	49	1	1	L	L	N	N	2.9	3									N	N
E	49	1	1	L	L	N	N	5.8	4									L	L
K	49	1	1	R	R	N	N	1	1									N	N
E	49	1	1	L	L	N	N	1.3	1									N	N
E	49	1	1	R	R	N	N	2	2									N	N
E	49	1	1	L	L	N	N	5.6	5									N	N
K	51	1	1	R	R	N	N	5.8	2									N	N
E	51	1	1	R	R	N	N	4.2	4									N	N
E	52	1	1	R	R	N	N	5.1	5									N	N
K	52	1	1	L	L	N	N	3.7	3.5									N	N
K	52	1	1	L	L	N	N	4.5	4									N	N
K	52	1	2	R	R	N	N	6.2	5									N	N
E	52	1	1	L	L	N	N	9.2	10									N	N
E	52	1	1	L	L	N	N	4.2	2									N	N
K	52	1	1	R	R	N	N	2.5	3									N	N
E	53	1	1	L	L	N	N	4	4									L	L
K	53	1	1	R	R	N	N	2	2.5									N	N
K	53	1	1	L	L	N	N	6	4									N	N
K	53	1	1	L	L	N	N	4.4	4									L	L
K	53	1	1	L	L	N	N	2	2									N	N
E	54	1	1	L	L	N	N	2.6	3	1	1	R	R	N	N	3.4	4	B	B
K	54	1	1	R	R	N	N	2	2	1	1	L	L	N	N	1.8	2	N	N
K	54	1	1	L	L	N	N	4	4									N	N
E	54	1	1	R	R	N	N	3	3									R	R
K	55	1	2	L	L	N	N	6	14									N	N
K	55	1	2	R	R	N	N	2.5	3	1	1	L	L	N	N	8	9	N	N
K	56	1	1	L	L	N	N	3.5	3									N	N
E	56	1	1	L	L	N	N	3.8	2.7									N	N
K	57	1	1	L	L	N	N	3.6	3.6									B	B
E	57	1	1	L	L	N	N	3.3	3.5									L	L
K	57	1	1	R	R	N	N	2	2.1									N	N
K	57	1	1	R	R	N	N	2.5	3									N	N
K	59	1	1	R	R	N	N	6	5									N	N
K	60	1	1	R	R	N	N	2	2	2	1	L	L	N	N	3.8	2	N	N
K	60	1	1	R	R	N	N	1.8	2.5									N	N
K	60	1	1	R	R	N	N	2.5	3									N	N
K	61	1	1	L	L	N	N	4	3									N	N
K	61	1	1	R	R	N	N	3.8	2.5									N	N
K	62	1	1	L	L	N	N	6.3	6									N	N
K	62	1	1	L	L	N	N	6.5	7									N	N
K	62	1	1	R	R	N	N	2	2									N	N
K	62	1	1	L	L	N	N	2	2									N	N
E	62	1	1	L	L	N	N	3.1	3									L	L
E	63	1	1	R	R	N	N	7.2	7									N	N
K	63	1	1	L	L	N	N	1	1									N	N
E	63	1	1	L	L	N	N	2.7	3									N	N
E	65	1	2	R	R	N	N	4.7	5.5									R	R
E	65	1	1	R	R	N	N	2	3									R	R
K	65	1	2	R	R	N	N	6	6									R	R
K	66	1	1	R	R	N	N	4	6									N	N
E	67	1	1	R	R	N	N	4	4									N	N
K	68	1	1	R	R	N	N	4.5	4.5									N	N
K	68	1	1	R	R	N	N	2.4	3									R	R
K	68	1	1	L	L	N	N	2	1.5									N	N
E	69	1	1	R	R	N	N	2	2									N	N
E	70	1	1	L	R	N	N	2	2									N	N
K	72	1	1	R	R	N	N	3.5	3.5	1	1	L	L	N	N	7.5	7	N	N
E	73	1	1	R	R	N	N	4.2	4.7									L	L
K	76	1	1	L	L	N	N	3	3									N	N
K	77	1	1	R	R	N	N	4.2	3.5			N						N	N
E	78	1	1	L	L	N	N	3.4	4									N	N
K	78	1	1	L	L	N	N	3.2	4									L	L
K	80	1	1	R	R	N	N	2.8	2									N	N
K	83	1	1	R	R	N	N	2	2									R	R
K	18	2	2	R	R	N	N	11	12									N	N
K	19	2	2	L	L	P	N	9	9									N	N
E	20	2	2	R	R	N	N	13	14	2	2	L	L	N	N	14	12	R	R
K	21	2	2	R	R	P	P	13.3	13									N	N
E	21	2	2	R	R	P	P	12	13	3	3	L	L	N	N			N	R
E	22	2	2	R	R	N	N	12	11									N	N
K	22	2	2	L	L	N	N	10.6	10									N	N
E	22	2	2	L	L	N	N	7.6	6									N	N
K	22	2	2	R	R	N	N	7.8	9									N	N
E	22	2	2	L	L	N	N	5	5									N	N
K	22	2	2	R	R	N	N	4.5	6									N	N
K	22	2	2	R	R	N	N	8.8	8									R	R
K	23	2	2	R	R	P	P	10	10									N	N
E	23	2	2	L	L	N	N	19	22									L	L
K	23	2	2	L	L	N	N	10	10									N	N
K	23	2	2	L	L	N	N	7	6									N	N
E	23	2	2	R	R	P	P	6.4	5									N	N
E	24	2	1	L	L	N	P	4.7	4									N	N
E	24	2	2	L	L	N	N	7	9	3	3	R	R	N	N			N	N
K	24	2	2	L	L	P	N	12	13									N	N
E	24	2	2	L	L	N	N	17	19									L	L
E	24	2	2	L	L	P	P	12	10									N	N
E	24	2	2	R	R	N	N	17	18									N	N
E	25	2	2	R	R	P	P	13.1	13									N	N
K	25	2	2	R	R	P	P	7	6									N	N
E	25	2	2	L	L	N	N	15	12	2	2	R	R	N	N	10	10	N	N
K	26	2	2	L	L	P	N	10.4	11									N	N
K	26	2	2	R	R	P	P	9.6	11									N	N
K	26	2	2	L	L	P	P	10	9									N	N
E	27	2	2	R	R	N	N	5.7	7									N	N
E	27	2	2	R	R	P	N	13	13									N	N
K	27	2	2	R	R	P	P	11	10	2	2	L	L	P	P	9.8	10	N	N
K	27	2	2	R	R	P	N	5	4									N	N
K	27	2	2	R	R	N	N	6.4	6									N	N
K	28	2	2	L	L	N	N	6	5									N	N
E	28	2	2	L	L	N	N	13	13									N	N
E	28	2	2	L	L	P	P	11.4	11									L	L
K	29	2	2	R	R	N	N	9.7	10									N	N
E	29	2	2	L	L	N	N	14.7	11									N	N
E	29	2	2	L	L	N	N	10.4	9									N	N
K	29	2	2	R	R	N	N	10	8									N	N
E	29	2	2	L	L	N	N	6.6	7									N	N
E	30	2	2	R	R	P	P	12	12									N	N
E	30	2	2	R	R	P	P	13	11									N	N
K	31	2	2	L	L	N	N	11.8	13									N	N
K	31	2	2	R	R	P	N	5.7	6									N	N
E	31	2	2	R	R	N	N	8.5	9									N	N
E	31	2	2	R	R	P	N	18.3	17									N	N
K	31	2	2	L	L	P	P	12	13									N	N
E	32	2	2	L	L	N	N	4.4	4									N	N
K	32	2	2	L	L	P	N	10	7									N	N
K	32	2	2	R	R	N	N	8	7	2	2	L	L	N	N	11	11	N	N
K	32	2	2	L	L	P	P	10.5	10									N	N
E	32	2	2	L	L	P	P	10	9									N	N
E	32	2	2	R	R	P	N	17	15									N	N
E	32	2	2	L	L	P	P	14	15									L	L
K	32	2	2	R	R	N	N	5	5									N	N
K	33	2	2	L	L	P	P	13	14									N	N
E	33	2	2	R	R	P	N	7.8	8									N	N
K	33	2	2	R	R	P	P	9.2	10									N	N
K	33	2	2	R	R	P	P	8.8	8									N	N
K	33	2	2	L	L	N	N	11.4	12									N	N
K	33	2	2	L	L	P	N	13.8	13									N	N
K	33	2	2	L	L	N	N	7.6	6									N	N
K	34	2	2	L	L	N	N	9.3	9									N	N
E	34	2	2	R	R	N	N	10.4	9	2	2	L	L	N	N	9.6	11	R	R
K	34	2	2	R	R	N	N	11	11									N	N
E	34	2	2	R	R	N	N	7.8	8									N	N
K	35	2	2	L	L	N	N	7	8									N	N
K	35	2	2	L	L	N	N	5.7	5									N	N
E	35	2	2	R	R	N	N	12	12									N	N
K	35	2	2	L	L	N	N	16	16	2	2	R	R	N	N	11	12	N	N
K	35	2	2	L	L	N	N	9	8									N	N
E	35	2	2	L	L	N	N	10.6	9									N	N
K	35	2	2	R	R	N	N	9	9									R	R
K	36	2	2	L	L	N	N	6.6	7									N	N
K	36	2	2	R	R	N	N	8.8	8									N	N
K	36	2	2	L	L	N	N	9	8									N	N
E	36	2	2	R	R	N	N	16	17									N	N
E	36	2	2	R	R	N	N	9.7	7									N	N
K	36	2	2	L	L	P	P	13	13	2	2	R	R	P	P	9	8	N	N
K	37	2	2	L	L	N	N	7.5	8									N	N
E	37	2	2	R	R	N	N	6	6									L	L
K	37	2	2	R	R	N	N	5	5	1	1	L	L	N	N	1.8	2	N	N
E	37	2	2	L	L	N	N	6.3	5									N	N
K	37	2	2	R	L	P	N	10.9	9									N	N
E	38	2	2	R	R	N	N	7.3	8									N	N
K	38	2	2	L	L	N	N	6.5	6									N	N
K	38	2	2	L	L	N	N	6.3	6									N	N
K	38	2	2	L	L	N	N	8.4	8									N	N
E	38	2	2	R	R	N	N	7.5	6									N	N
K	38	2	2	R	R	P	P	12	12									N	N
K	38	2	2	R	R	P	P	13.6	13									N	N
E	38	2	2	R	R	N	N	4.2	6	3	3	L	L	N	N			N	N
K	39	2	2	R	R	N	N	6.2	6									N	N
K	39	2	2	L	L	N	N	4.7	5	2	2	R	R	N	N	6.2	5	N	N
E	39	2	2	R	R	N	N	5.8	5									N	N
E	39	2	1	R	R	N	N	2.7	2									N	N
K	39	2	2	R	R	N	N	9.4	12									R	R
K	39	2	2	R	R	N	N	6.6	7									N	N
K	39	2	2	R	R	P	N	8.2	8.2									N	N
E	39	2	2	L	L	N	N	8	7.5									N	N
K	39	2	2	L	L	P	P	17	17									N	N
E	40	2	2	L	L	N	N	9.5	9									N	N
K	40	2	2	R	R	P	P	10.3	14									N	N
K	40	2	2	L	L	N	N	12	10									L	L
E	40	2	2	L	L	N	N	9	9									N	N
E	40	2	2	R	R	N	N	8.2	7	1	2	L	L	N	N	6.3	6	N	N
E	40	2	2	R	R	N	N	13.8	14	2	2	L	L	P	P	10.5	12	B	B
K	41	2	2	R	R	P	P	15	15									N	N
K	41	2	2	R	R	N	N	8.7	8									N	N
K	41	2	2	R	R	P	P	5.3	5.3									B	B
K	42	2	2	L	L	N	N	10	10									N	N
K	42	2	2	R	R	N	N	9	9									N	N
K	42	2	2	L	L	N	N	10	10									L	L
K	43	2	2	R	R	N	N	5	5									N	N
K	43	2	2	R	R	N	N	7.6	10									N	N
K	43	2	2	L	L	N	N	11	9	2	1	R	R	N	N	4.5	5	L	L
K	43	2	2	R	R	N	N	6.2	8									N	N
E	43	2	2	L	L	N	N	14.1	13									N	N
K	43	2	2	R	R	P	N	15	11									N	N
K	43	2	2	R	R	N	N	10	10									N	N
K	43	2	2	R	R	N	N	7.8	8	3	3	L	L	N	N			N	N
E	44	2	2	L	L	N	N	11.8	11	2	2	R	R	N	N	10.3	10	N	N
K	44	2	2	R	R	N	N	10	10									N	N
K	45	2	2	R	R	N	N	4.9	4									N	N
K	45	2	2	L	L	N	N	16.9	16									N	N
E	45	2	1	R	R	N	N	4.7	4									N	N
K	45	2	2	L	L	P	N	11.9	14	2	2	R	R	N	N	13.6	14	N	N
E	45	2	2	R	R	P	P	8.2	6									N	N
E	45	2	2	L	L	N	N	8.2	7									N	N
K	45	2	2	R	R	N	N	9.7	10									N	N
K	46	2	2	R	R	P	P	12	13									N	N
K	46	2	2	L	L	N	N	11	10									L	L
K	46	2	2	R	R	N	N	8.8	9									R	R
K	46	2	2	L	L	N	N	12	14									N	N
K	46	2	2	R	R	N	N	11.5	13									N	N
K	46	2	2	L	L	N	N	6.2	6									N	N
E	46	2	2	R	R	P	P	14	15									N	N
K	46	2	2	R	R	N	N	8.6	9									N	N
E	46	2	2	L	L	P	P	16	15									N	N
K	47	2	2	L	L	N	N	7.6	8									N	N
E	47	2	2	R	R	N	N	5.2	5									N	N
K	47	2	2	L	L	P	P	13	14									N	N
E	47	2	2	L	L	N	N	8.5	9									N	N
E	47	2	2	R	R	N	N	11	8									N	N
K	47	2	2	R	R	N	N	14	14									N	N
E	47	2	2	R	R	N	N	8.2	9									N	N
E	48	2	2	L	L	N	N	6	7									N	N
K	48	2	2	R	R	P	P	13.1	14									N	N
K	49	2	2	R	R	P	P	13	13									R	R
K	49	2	2	R	R	N	N	12	12									N	N
E	49	2	2	L	L	N	N	9.7	9									N	N
K	49	2	2	R	R	N	N	4	4									N	N
E	49	2	2	L	L	P	P	6.2	7			N						N	N
K	50	2	2	R	R	N	N	5	5									N	N
K	50	2	2	L	L	N	N	7	7									N	N
K	50	2	2	R	R	P	P	9	9									N	N
K	50	2	2	L	L	N	N	14	14									N	N
K	50	2	2	L	L	P	N	10	9									N	N
K	50	2	2	R	R	N	N	8.2	9									N	N
E	50	2	2	R	R	P	P	7.8	10									R	R
K	50	2	2	L	L	N	N	4.5	6									N	N
K	50	2	2	L	L	P	P	11	10									N	N
K	50	2	2	R	R	N	N	8.8	7									N	N
K	50	2	2	L	L	N	N	12	13									N	N
K	51	2	2	R	R	N	N	4.5	5									N	N
K	51	2	2	L	L	P	P	17	17									N	N
K	51	2	2	R	R	P	P	11	11	2	2	L	L	P	P	11	11	N	N
K	51	2	2	R	R	P	P	11	10	2	2	L	L	P	P	8.3	9	N	N
K	51	2	2	R	R	P	N	9.3	9									N	N
K	51	2	2	R	R	P	P	14	16									N	N
K	51	2	2	R	R	P	N	13.2	12			N						N	N
K	51	2	2	R	R	P	P	9	9	3	3	L	L	N	N			N	N
K	52	2	2	L	L	N	N	10.2	13									N	N
K	52	2	2	L	L	N	N	7	5									N	N
E	52	2	2	L	L	N	N	9.5	8	1	2	R	R	N	N	4.5	5	B	B
E	52	2	2	R	R	N	N	6	6									N	N
K	52	2	2	R	R	P	N	14	14									N	N
K	52	2	2	L	L	N	N	9.3	11									N	N
K	53	2	2	L	L	N	N	13	13									N	N
E	53	2	2	R	R	N	N	10	9									N	N
K	53	2	2	L	L	P	P	10	10									N	N
K	53	2	2	R	R	P	N	7.2	10									N	N
E	53	2	2	R	R	N	N	14	13									R	R
K	53	2	2	L	L	P	N	7.8	8									N	N
K	54	2	1	R	R	N	N	6.5	8									N	N
K	54	2	2	L	L	P	P	10	11	3	3	R	R	N	N			N	N
K	54	2	2	L	L	N	N	11	12									L	L
K	54	2	2	L	L	N	N	9	7	1	1	R	R	N	N	2	2	N	N
K	54	2	2	L	L	P	N	12	8	2	2	R	R	N	N	12	7	N	N
K	55	2	2	L	L	N	N	6	7									N	N
K	55	2	2	L	L	N	N	5.6	4.5									N	N
K	55	2	2	R	R	N	N	14	12									N	N
E	55	2	2	R	R	N	N	12.5	12	2	2	L	L	N	N	8.6	10	N	N
K	55	2	2	L	L	N	N	12	12									N	N
K	56	2	2	L	L	N	N	6.1	6									N	N
E	56	2	2	L	L	P	P	9	14	2	2	R	R	P	P	7	9	N	N
K	56	2	2	L	L	N	N	7	7									N	N
K	56	2	2	R	R	N	N	11	11	3	3	L	L	N	N			N	N
E	56	2	2	L	L	N	N	12	12									N	N
K	56	2	2	L	L	P	P	11	10									N	N
K	58	2	2	R	R	P	P	9.5	8									N	N
K	58	2	2	L	L	P	N	13	13									N	N
K	58	2	2	L	L	N	N	11	11	2	2	R	R	N	N	11	10	N	N
E	58	2	2	L	L	N	N	10	9									N	N
K	58	2	2	L	L	N	N	9	8									N	N
K	58	2	2	L	L	N	N	7.2	7									N	N
K	58	2	2	R	R	P	P	16	14									N	N
K	58	2	2	R	R	N	N	10	10									N	N
K	58	2	2	R	R	N	N	8	10	2	2	L	L	P	P	12	11	R	R
K	59	2	2	R	R	N	N	9.5	10									N	N
K	59	2	2	R	R	P	N	9	8									N	N
E	60	2	2	R	R	N	N	11	9									N	N
K	60	2	2	L	L	N	N	11	12									N	N
E	60	2	2	L	L	N	N	5.6	6									N	N
E	60	2	2	R	R	N	N	11	11									N	N
K	61	2	2	R	R	N	N	2.6	2.1									N	N
K	61	2	2	R	R	N	N	8	12									N	N
K	61	2	2	R	R	N	N	9.9	10									N	N
E	61	2	2	R	R	N	N	9.3	11									N	N
K	63	2	1	L	L	N	N	2.1	2.1									N	N
K	63	2	2	R	R	N	N	7.6	8									N	N
K	64	2	2	R	R	N	N	9.7	8									N	N
K	64	2	1	R	R	N	N	5.6	5	2	1	L	L	N	N	4.5	4.6	N	N
K	64	2	2	L	L	P	N	9	9									N	N
K	65	2	2	L	L	N	P	13	13									L	L
K	66	2	1	L	L	N	N	4.5	4									N	N
E	66	2	2	L	L	N	N	10.4	11									N	N
K	68	2	2	R	R	N	N	7	5									N	N
E	68	2	2	R	R	N	N	12	13									R	R
K	68	2	2	R	L	N	N	12	14									N	N
E	69	2	2	R	R	N	N	12	12	1	1	L	L	N	N	4	5	N	N
K	69	2	2	L	L	N	N	14	14									N	N
K	69	2	2	L	L	P	N	10	9									N	N
E	70	2	2	L	L	N	N	6.4	5									N	N
E	70	2	2	L	L	N	N	10.6	12									N	N
K	70	2	2	L	L	N	N	7.9	7.5									N	N
K	72	2	2	L	L	N	N	9.4	10									N	N
E	73	2	1	L	L	N	N	5	5									N	N
E	74	2	2	R	R	N	N	5	4.6									N	N
E	77	2	2	L	L	N	N	17	17									N	N
E	82	2	2	L	L	N	N	11	10									N	N
K	82	2	2	L	L	N	N	9	9	2	2	R	R	N	N	8.7	9	N	N
E	18	3	3	R	R	N	N											N	N
E	20	3	3	R	R	N	N											N	N
K	21	3	3	L	L	N	N											N	N
K	21	3	3	L	L	N	N											N	N
K	22	3	3	R	R	N	N											N	N
E	23	3	3	L	L	N	N											N	N
K	23	3	3	L	L	N	N											N	N
K	23	3	3	L	L	N	N											N	N
E	23	3	3	R	R	N	N											N	N
E	23	3	3	R	R	N	N											N	N
E	24	3	3	L	L	N	N											L	L
E	24	3	3	L	L	N	N											N	N
E	24	3	3	R	R	N	N			3	3	L	L	N	N			R	R
E	25	3	3	R	R	N	N											N	N
K	26	3	3	R	R	N	N											N	N
E	26	3	3	R	R	N	N			3	3	L	L	N	N			N	N
K	28	3	3	L	L	N	N											N	N
K	28	3	3	R	R	N	N											N	N
K	28	3	3	L	L	N	N			3	3	R	R	N	N			N	N
K	28	3	3	L	L	N	N			3	3	R	R	N	N			N	N
E	28	3	3	R	R	N	N											N	N
E	28	3	3	R	R	N	N											N	N
E	29	3	3	L	L	N	N											N	N
E	29	3	3	R	R	N	N											N	N
E	30	3	3	L	L	N	N			3	3	R	R	N	N			R	R
K	30	3	3	L	L	N	N											N	N
K	30	3	3	L	L	N	N											N	N
K	30	3	3	R	R	N	N											N	N
E	31	3	3	L	L	N	N											N	N
E	31	3	3	L	L	N	N											N	N
E	32	3	3	R	R	N	N											N	N
E	32	3	3	R	R	N	N											N	N
E	32	3	3	R	R	N	N											N	N
K	32	3	3	R	R	N	N											N	N
K	33	3	3	L	L	N	N											N	N
E	33	3	3	R	R	N	N											N	N
E	33	3	3	R	R	N	N											N	N
E	33	3	3	L	L	N	N											N	N
E	34	3	2	L	L	N	N		10	2	2	R	R	P	P	11	12	B	B
E	34	3	3	R	R	N	N											N	N
K	34	3	3	L	L	N	N											N	N
E	34	3	3	R	R	N	N											R	R
K	34	3	3	R	R	N	N											R	R
E	34	3	3	R	R	N	N											N	N
K	34	3	3	L	L	N	N											L	L
E	35	3	3	R	R	N	N											N	N
K	35	3	3	R	R	N	N			3	3	L	L	N	N			N	N
E	35	3	3	R	R	N	N											N	N
K	37	3	3	L	L	N	N											N	N
K	37	3	3	R	R	N	N											N	N
K	38	3	3	L	L	N	N											N	N
K	38	3	3	L	L	N	N											N	N
K	38	3	3	L	L	N	N											N	N
K	38	3	3	R	R	N	N											N	N
K	38	3	3	L	L	N	N											N	N
K	38	3	3	R	R	N	N											N	N
K	39	3	3	R	R	N	N											N	N
K	39	3	3	L	L	N	N											N	N
K	41	3	3	L	L	N	N											N	N
E	41	3	3	L	L	N	N			3	3	R	R	N	N			N	N
K	42	3	3	L	L	N	N											N	N
K	42	3	3	R	R	N	N											N	N
K	42	3	3	L	L	N	N											N	N
E	43	3	3	L	L	N	N											N	N
E	44	3	3	L	L	N	N											N	N
K	44	3	3	R	L	N	N											N	N
K	45	3	3	L	L	N	N											N	N
K	46	3	3	R	R	N	N			3	3	L	L	N	N			N	N
K	46	3	3	L	L	N	N			3	3	R	R	N	N			N	N
E	46	3	3	L	L	N	N											L	L
K	47	3	3	L	L	N	N											N	N
K	47	3	3	L	L	N	N											L	L
K	47	3	3	L	L	N	N			2	2	R	R	N	N	4.2	5	L	L
K	47	3	3	L	L	N	N											L	L
E	49	3	3	L	L	N	N											N	N
K	49	3	3	L	L	N	N			3	3	R	R	N	N			N	N
K	49	3	3	R	R	N	N											N	N
K	49	3	3	R	R	N	N			3	3	L	L	N	N			N	N
E	50	3	3	L	L	N	N											N	N
K	51	3	3	L	L	N	N											L	L
K	51	3	3	L	L	N	N											N	N
K	51	3	3	R	R	N	N											N	N
K	53	3	3	R	R	N	N			3	3	L	L	N	N			N	N
K	53	3	3	L	L	N	N											N	N
E	54	3	3	L	L	N	N											L	L
K	56	3	3	R	R	N	N											N	N
K	58	3	3	R	R	N	N											R	R
E	58	3	3	R	R	N	N											N	N
E	59	3	3	L	L	N	N											N	N
E	59	3	3	L	L	N	N											N	N
K	60	3	3	L	L	N	N			3	3	R	R	N	N			N	N
K	60	3	3	R	R	N	N											N	N
E	61	3	3	L	L	N	N			3	3	R	R	N	N			L	L
E	61	3	3	R	R	N	N					N						N	N
K	62	3	3	L	L	N	N											N	N
K	64	3	3	R	R	N	N											N	N
K	64	3	3	R	R	N	N											N	N
K	66	3	3	R	R	N	N											N	N
K	66	3	3	R	L	N	N											R	R
E	71	3	3	L	L	N	N											N	N
E	73	3	3	R	R	N	N											R	R
K	18	N	N
K	18	N	N
K	18	N	N
E	18	N	N
K	18	N	N
E	18	N	N
E	18	N	N
E	18	N	N
E	18	N	N
E	18	N	N
K	18	N	N
K	18	N	N
E	18	N	N
E	18	N	N
E	18	N	N
E	19	N	N
E	19	N	N
K	19	N	N
K	19	N	N
E	19	N	N
K	19	N	N
K	19	N	N
K	19	N	N
K	19	N	N
E	19	N	N
K	19	N	N
K	19	N	N
K	19	N	N
E	19	N	N
E	19	N	N
E	19	N	N
E	19	N	N
E	19	N	N
E	19	N	N
E	19	N	N
K	19	N	N
K	19	N	N
K	19	N	N
K	19	N	N
E	19	N	N
K	19	N	N
E	20	N	N
E	20	N	N
K	20	N	N
K	20	N	N
E	20	N	N
E	20	N	N
K	20	N	N
K	20	N	N
E	20	N	N
K	20	N	N
E	20	N	N
K	20	N	N
E	20	N	N
E	20	N	N
E	20	N	N
K	20	N	N
K	20	N	N
K	20	N	N
E	20	N	N
E	20	N	N
K	20	N	N
E	21	N	N
E	21	N	N
K	21	N	N
E	21	N	N
E	21	N	N
E	21	N	N
E	21	N	N
K	21	N	N
K	21	N	N
E	21	N	N
E	21	N	N
K	21	N	N
E	21	N	N
E	21	N	N
E	21	N	N
K	21	N	N
E	21	N	N
E	21	N	N
K	21	N	N
K	21	N	N
E	21	N	N
E	21	N	N
K	21	N	N
E	21	N	N
E	21	N	N
K	22	N	N
K	22	N	N
E	22	N	N
K	22	N	N
E	22	N	N
K	22	N	N
E	22	N	N
E	22	N	N
E	22	N	N
K	22	N	N
E	22	N	N
K	22	N	N
E	22	N	N
K	22	N	N
E	22	N	N
E	22	N	N
K	22	N	N
E	22	N	N
K	22	N	N
E	22	N	N
E	22	N	N
E	22	N	N
E	22	N	N
E	22	N	N
E	22	N	N
K	22	N	N
K	22	N	N
K	22	N	N
K	22	N	N
K	22	N	N
E	22	N	N
E	22	N	N
E	22	N	N
E	22	N	N
E	22	N	N
E	22	N	N
E	22	N	N
K	22	N	N
E	22	N	N
K	23	N	N
K	23	N	N
K	23	N	N
E	23	N	N
E	23	N	N
K	23	N	N
K	23	N	N
K	23	N	N
K	23	N	N
K	23	N	N
K	23	N	N
E	23	N	N
K	23	N	N
E	23	N	N
E	23	N	N
K	23	N	N
K	23	N	N
E	23	N	N
E	23	N	N
E	23	N	N
K	23	N	N
E	23	N	N
E	23	N	N
K	23	N	N
E	23	N	N
E	23	N	N
K	23	N	N
K	23	N	N
K	23	N	N
E	23	N	N
K	24	N	N
K	24	N	N
K	24	N	N
E	24	N	N
E	24	N	N
E	24	N	N
E	24	N	N
K	24	N	N
K	24	N	N
K	24	N	N
E	24	N	N
E	24	N	N
K	24	N	N
K	24	N	N
K	24	N	N
E	24	N	N
E	24	N	N
K	24	N	N
K	24	N	N
E	24	N	N
E	24	N	N
E	24	N	N
E	24	N	N
E	24	N	N
E	24	N	N
E	24	N	N
E	24	N	N
K	24	N	N
E	24	N	N
E	24	N	N
E	24	N	N
K	24	N	N
K	24	N	N
K	25	N	N
E	25	N	N
K	25	N	N
K	25	N	N
K	25	N	N
K	25	N	N
K	25	N	N
K	25	N	N
E	25	N	N
K	25	N	N
E	25	N	N
E	25	N	N
E	25	N	N
E	25	N	N
E	25	N	N
K	25	N	N
E	25	N	N
K	25	N	N
E	25	N	N
E	25	N	N
E	25	N	N
E	25	N	N
K	25	N	N
E	25	N	N
E	25	N	N
E	25	N	N
E	25	N	N
K	25	N	N
K	26	N	N
E	26	N	N
E	26	N	N
K	26	N	N
K	26	N	N
K	26	N	N
K	26	N	N
K	26	N	N
K	26	N	N
E	26	N	N
E	26	N	N
E	26	N	N
E	26	N	N
E	26	N	N
E	26	N	N
E	26	N	N
E	26	N	N
E	26	N	N
K	26	N	N
K	26	N	N
K	26	N	N
K	26	N	N
E	26	N	N
K	26	N	N
K	27	N	N
K	27	N	N
E	27	N	N
K	27	N	N
E	27	N	N
E	27	N	N
K	27	N	N
K	27	N	N
K	27	N	N
K	27	N	N
E	27	N	N
K	27	N	N
K	27	N	N
E	27	N	N
E	27	N	N
K	27	N	N
E	27	N	N
K	27	N	N
K	27	N	N
E	27	N	N
E	27	N	N
E	27	N	N
E	27	N	N
K	27	N	N
K	27	N	N
E	27	N	N
E	27	N	N
E	27	N	N
E	27	N	N
E	27	N	N
K	27	N	N
K	27	N	N
E	27	N	N
E	27	N	N
E	27	N	N
K	27	N	N
E	27	N	N
K	27	N	N
K	28	N	N
K	28	N	N
K	28	N	N
K	28	N	N
E	28	N	N
K	28	N	N
E	28	N	N
E	28	N	N
E	28	N	N
E	28	N	N
E	28	N	N
E	28	N	N
E	28	N	N
E	28	N	N
K	28	N	N
E	28	N	N
K	28	N	N
E	28	N	N
E	28	N	N
E	28	N	N
E	28	N	N
K	28	N	N
E	28	N	N
E	28	N	N
K	28	N	N
K	28	N	N
K	28	N	N
E	28	N	N
E	28	N	N
E	28	N	N
E	28	N	N
E	28	N	N
E	28	N	N
E	29	N	N
K	29	N	N
E	29	N	N
E	29	N	N
E	29	N	N
K	29	N	N
K	29	N	N
K	29	N	N
K	29	N	N
K	29	N	N
K	29	N	N
E	29	N	N
K	29	N	N
E	29	N	N
E	29	N	N
E	29	N	N
K	29	N	N
E	29	N	N
E	29	N	N
K	29	N	N
K	29	N	N
E	29	N	N
K	29	N	N
E	29	N	N
E	29	N	N
K	29	N	N
E	29	N	N
E	29	N	N
K	29	N	N
E	29	N	N
E	29	N	N
K	29	N	N
E	29	N	N
K	29	N	N
K	29	N	N
K	29	N	N
K	29	N	N
E	29	N	N
K	29	N	N
E	30	N	N
K	30	N	N
E	30	N	N
K	30	N	N
K	30	N	N
E	30	N	N
E	30	N	N
E	30	N	N
K	30	N	N
E	30	N	N
K	30	N	N
E	30	N	N
E	30	N	N
E	30	N	N
K	30	N	N
E	30	N	N
K	30	N	N
E	30	N	N
E	30	N	N
E	30	N	N
K	30	N	N
E	30	N	N
E	30	N	N
E	30	N	N
K	30	N	N
K	30	N	N
E	30	N	N
K	30	N	N
E	30	N	N
K	30	N	N
K	30	N	N
K	30	N	N
K	30	N	N
K	30	N	N
K	30	N	N
E	30	N	N
K	30	N	N
K	30	N	N
E	30	N	N
E	30	N	N
K	30	N	N
K	30	N	N
E	31	N	N
E	31	N	N
E	31	N	N
E	31	N	N
K	31	N	N
K	31	N	N
K	31	N	N
K	31	N	N
E	31	N	N
K	31	N	N
K	31	N	N
E	31	N	N
K	31	N	N
K	31	N	N
E	31	N	N
E	31	N	N
E	31	N	N
E	31	N	N
E	31	N	N
K	31	N	N
E	31	N	N
E	31	N	N
K	31	N	N
E	31	N	N
K	31	N	N
E	31	N	N
K	31	N	N
E	31	N	N
E	31	N	N
K	31	N	N
E	31	N	N
E	31	N	N
E	31	N	N
E	32	N	N
E	32	N	N
E	32	N	N
E	32	N	N
E	32	N	N
K	32	N	N
E	32	N	N
E	32	N	N
E	32	N	N
K	32	N	N
E	32	N	N
K	32	N	N
E	32	N	N
E	32	N	N
E	32	N	N
E	32	N	N
K	32	N	N
K	32	N	N
K	32	N	N
E	32	N	N
K	32	N	N
K	32	N	N
E	32	N	N
E	32	N	N
K	32	N	N
K	32	N	N
K	32	N	N
K	32	N	N
K	32	N	N
K	32	N	N
K	32	N	N
K	32	N	N
K	32	N	N
K	32	N	N
E	32	N	N
K	32	N	N
E	32	N	N
E	32	N	N
K	33	N	N
K	33	N	N
E	33	N	N
K	33	N	N
E	33	N	N
E	33	N	N
E	33	N	N
E	33	N	N
K	33	N	N
E	33	N	N
E	33	N	N
E	33	N	N
E	33	N	N
K	33	N	N
K	33	N	N
K	33	N	N
E	33	N	N
K	33	N	N
K	33	N	N
K	33	N	N
K	33	N	N
E	33	N	N
K	33	N	N
E	33	N	N
E	34	N	N
K	34	N	N
E	34	N	N
K	34	N	N
E	34	N	N
K	34	N	N
K	34	N	N
K	34	N	N
E	34	N	N
E	34	N	N
E	34	N	N
K	34	N	N
K	34	N	N
E	34	N	N
E	34	N	N
E	34	N	N
E	34	N	N
K	34	N	N
E	34	N	N
E	34	N	N
K	34	N	N
E	34	N	N
E	34	N	N
E	34	N	N
K	34	N	N
E	34	N	N
E	34	N	N
K	34	N	N
K	34	N	N
E	34	N	N
E	34	N	N
K	34	N	N
K	34	N	N
K	34	N	N
K	34	N	N
E	34	N	N
E	34	N	N
K	34	N	N
K	34	N	N
K	35	N	N
K	35	N	N
E	35	N	N
K	35	N	N
E	35	N	N
K	35	N	N
K	35	N	N
E	35	N	N
K	35	N	N
E	35	N	N
E	35	N	N
K	35	N	N
K	35	N	N
E	35	N	N
K	35	N	N
K	35	N	N
K	35	N	N
E	35	N	N
E	35	N	N
E	35	N	N
K	35	N	N
K	35	N	N
E	35	N	N
K	35	N	N
K	35	N	N
E	35	N	N
K	35	N	N
E	35	N	N
E	35	N	N
K	35	N	N
K	35	N	N
E	35	N	N
K	35	N	N
K	35	N	N
K	35	N	N
E	35	N	N
K	35	N	N
K	36	N	N
K	36	N	N
E	36	N	N
K	36	N	N
K	36	N	N
E	36	N	N
E	36	N	N
E	36	N	N
E	36	N	N
K	36	N	N
K	36	N	N
K	36	N	N
K	36	N	N
E	36	N	N
K	36	N	N
K	36	N	N
E	36	N	N
E	36	N	N
K	36	N	N
E	36	N	N
K	36	N	N
K	36	N	N
K	36	N	N
K	36	N	N
K	36	N	N
K	36	N	N
K	36	N	N
E	36	N	N
K	36	N	N
E	36	N	N
E	36	N	N
E	36	N	N
K	36	N	N
K	36	N	N
K	36	N	N
E	36	N	N
K	37	N	N
E	37	N	N
K	37	N	N
E	37	N	N
K	37	N	N
K	37	N	N
E	37	N	N
E	37	N	N
K	37	N	N
K	37	N	N
K	37	N	N
K	37	N	N
K	37	N	N
E	37	N	N
K	37	N	N
E	37	N	N
K	37	N	N
E	37	N	N
K	37	N	N
K	37	N	N
E	37	N	N
K	37	N	N
K	37	N	N
E	37	N	N
E	37	N	N
K	37	N	N
K	37	N	N
K	37	N	N
K	37	N	N
K	37	N	N
K	37	N	N
E	37	N	N
K	37	N	N
E	37	N	N
K	37	N	N
E	37	N	N
K	37	N	N
K	37	N	N
K	37	N	N
E	37	N	N
K	37	N	N
E	37	N	N
K	38	N	N
K	38	N	N
K	38	N	N
K	38	N	N
E	38	N	N
K	38	N	N
K	38	N	N
K	38	N	N
E	38	N	N
E	38	N	N
K	38	N	N
K	38	N	N
E	38	N	N
E	38	N	N
K	38	N	N
K	38	N	N
E	38	N	N
E	38	N	N
K	38	N	N
K	38	N	N
E	38	N	N
K	38	N	N
K	38	N	N
E	38	N	N
E	38	N	N
K	38	N	N
E	38	N	N
K	38	N	N
K	38	N	N
E	38	N	N
K	38	N	N
K	38	N	N
K	38	N	N
E	38	N	N
K	38	N	N
E	38	N	N
K	38	N	N
E	38	N	N
K	38	N	N
K	38	N	N
E	38	N	N
K	38	N	N
K	39	N	N
K	39	N	N
K	39	N	N
E	39	N	N
K	39	N	N
K	39	N	N
E	39	N	N
K	39	N	N
E	39	N	N
K	39	N	N
E	39	N	N
E	39	N	N
K	39	N	N
E	39	N	N
E	39	N	N
K	39	N	N
E	39	N	N
E	39	N	N
E	39	N	N
K	39	N	N
K	39	N	N
K	39	N	N
K	39	N	N
K	39	N	N
K	39	N	N
E	39	N	N
E	39	N	N
E	39	N	N
K	39	N	N
K	39	N	N
K	39	N	N
E	39	N	N
E	39	N	N
E	39	N	N
E	39	N	N
E	39	N	N
E	39	N	N
E	39	N	N
K	39	N	N
K	39	N	N
K	40	N	N
K	40	N	N
K	40	N	N
E	40	N	N
K	40	N	N
E	40	N	N
E	40	N	N
K	40	N	N
E	40	N	N
K	40	N	N
E	40	N	N
E	40	N	N
K	40	N	N
K	40	N	N
K	40	N	N
K	40	N	N
E	40	N	N
E	40	N	N
K	40	N	N
K	40	N	N
K	40	N	N
E	40	N	N
E	40	N	N
K	40	N	N
K	40	N	N
E	40	N	N
K	40	N	N
K	40	N	N
K	40	N	N
E	40	N	N
K	40	N	N
E	40	N	N
E	40	N	N
K	41	N	N
K	41	N	N
E	41	N	N
K	41	N	N
K	41	N	N
E	41	N	N
E	41	N	N
K	41	N	N
K	41	N	N
E	41	N	N
K	41	N	N
K	41	N	N
E	41	N	N
E	41	N	N
K	41	N	N
E	41	N	N
K	41	N	N
K	41	N	N
K	41	N	N
K	41	N	N
K	41	N	N
E	41	N	N
K	41	N	N
E	41	N	N
E	42	N	N
E	42	N	N
K	42	N	N
K	42	N	N
E	42	N	N
E	42	N	N
K	42	N	N
E	42	N	N
K	42	N	N
E	42	N	N
K	42	N	N
K	42	N	N
K	42	N	N
K	42	N	N
K	42	N	N
E	42	N	N
E	42	N	N
K	42	N	N
K	42	N	N
K	42	N	N
E	42	N	N
E	42	N	N
K	42	N	N
E	42	N	N
K	42	N	N
K	42	N	N
K	42	N	N
K	42	N	N
E	42	N	N
E	42	N	N
E	42	N	N
K	42	N	N
K	42	N	N
K	42	N	N
K	42	N	N
E	42	N	N
K	42	N	N
E	42	N	N
K	43	N	N
E	43	N	N
E	43	N	N
K	43	N	N
E	43	N	N
E	43	N	N
E	43	N	N
K	43	N	N
K	43	N	N
E	43	N	N
E	43	N	N
K	43	N	N
K	43	N	N
K	43	N	N
E	43	N	N
E	43	N	N
E	43	N	N
E	43	N	N
E	43	N	N
E	43	N	N
E	43	N	N
K	43	N	N
K	43	N	N
K	43	N	N
K	43	N	N
E	43	N	N
K	43	N	N
K	43	N	N
E	43	N	N
K	43	N	N
E	43	N	N
K	43	N	N
E	43	N	N
K	43	N	N
K	43	N	N
K	43	N	N
E	43	N	N
E	43	N	N
E	43	N	N
K	43	N	N
K	43	N	N
E	43	N	N
K	43	N	N
E	44	N	N
K	44	N	N
K	44	N	N
K	44	N	N
E	44	N	N
K	44	N	N
K	44	N	N
E	44	N	N
K	44	N	N
K	44	N	N
K	44	N	N
K	44	N	N
E	44	N	N
E	44	N	N
K	44	N	N
E	44	N	N
K	44	N	N
K	44	N	N
E	44	N	N
K	44	N	N
K	44	N	N
E	44	N	N
K	44	N	N
E	44	N	N
E	44	N	N
K	44	N	N
E	44	N	N
K	44	N	N
K	44	N	N
E	44	N	N
K	44	N	N
K	44	N	N
K	44	N	N
K	44	N	N
E	44	N	N
K	44	N	N
K	44	N	N
K	44	N	N
K	44	N	N
K	44	N	N
K	44	N	N
K	44	N	N
K	45	N	N
E	45	N	N
K	45	N	N
K	45	N	N
K	45	N	N
E	45	N	N
K	45	N	N
K	45	N	N
K	45	N	N
E	45	N	N
E	45	N	N
K	45	N	N
E	45	N	N
K	45	N	N
K	45	N	N
K	45	N	N
K	45	N	N
K	45	N	N
K	45	N	N
K	45	N	N
E	45	N	N
K	45	N	N
K	45	N	N
E	45	N	N
K	45	N	N
E	45	N	N
K	45	N	N
K	45	N	N
E	45	N	N
E	45	N	N
E	45	N	N
E	45	N	N
E	45	N	N
K	45	N	N
K	45	N	N
E	45	N	N
E	45	N	N
K	45	N	N
K	46	N	N
E	46	N	N
K	46	N	N
E	46	N	N
E	46	N	N
K	46	N	N
K	46	N	N
K	46	N	N
K	46	N	N
K	46	N	N
E	46	N	N
K	46	N	N
E	46	N	N
K	46	N	N
E	46	N	N
E	46	N	N
K	46	N	N
E	46	N	N
E	46	N	N
K	46	N	N
K	46	N	N
K	46	N	N
K	46	N	N
K	46	N	N
K	46	N	N
K	46	N	N
K	46	N	N
K	46	N	N
E	46	N	N
K	46	N	N
E	46	N	N
K	46	N	N
K	46	N	N
K	46	N	N
K	46	N	N
K	47	N	N
E	47	N	N
K	47	N	N
K	47	N	N
E	47	N	N
K	47	N	N
E	47	N	N
K	47	N	N
K	47	N	N
K	47	N	N
K	47	N	N
K	47	N	N
K	47	N	N
K	47	N	N
K	47	N	N
E	47	N	N
K	47	N	N
K	47	N	N
K	47	N	N
K	47	N	N
K	47	N	N
K	47	N	N
K	47	N	N
E	47	N	N
E	47	N	N
K	48	N	N
E	48	N	N
K	48	N	N
K	48	N	N
K	48	N	N
E	48	N	N
K	48	N	N
K	48	N	N
K	48	N	N
K	48	N	N
K	48	N	N
K	48	N	N
K	48	N	N
K	48	N	N
E	48	N	N
E	48	N	N
E	48	N	N
K	48	N	N
E	48	N	N
K	48	N	N
E	48	N	N
K	48	N	N
K	48	N	N
K	48	N	N
K	48	N	N
E	48	N	N
E	48	N	N
K	48	N	N
K	48	N	N
K	48	N	N
K	48	N	N
E	49	N	N
K	49	N	N
E	49	N	N
E	49	N	N
E	49	N	N
K	49	N	N
E	49	N	N
K	49	N	N
K	49	N	N
K	49	N	N
K	49	N	N
K	49	N	N
E	49	N	N
E	49	N	N
K	49	N	N
K	49	N	N
K	49	N	N
E	49	N	N
E	49	N	N
E	49	N	N
K	49	N	N
K	49	N	N
K	50	N	N
K	50	N	N
K	50	N	N
K	50	N	N
K	50	N	N
E	50	N	N
E	50	N	N
K	50	N	N
E	50	N	N
K	50	N	N
K	50	N	N
E	50	N	N
K	50	N	N
K	50	N	N
K	50	N	N
E	50	N	N
K	50	N	N
K	50	N	N
K	50	N	N
K	50	N	N
E	50	N	N
E	50	N	N
K	50	N	N
K	50	N	N
K	50	N	N
K	50	N	N
K	50	N	N
E	50	N	N
E	50	N	N
K	50	N	N
E	50	N	N
K	50	N	N
K	50	N	N
K	50	N	N
K	50	N	N
K	50	N	N
E	50	N	N
K	50	N	N
K	50	N	N
K	51	N	N
K	51	N	N
K	51	N	N
K	51	N	N
E	51	N	N
E	51	N	N
K	51	N	N
K	51	N	N
K	51	N	N
K	51	N	N
K	51	N	N
E	51	N	N
E	51	N	N
E	51	N	N
K	51	N	N
K	51	N	N
E	51	N	N
E	51	N	N
E	51	N	N
K	51	N	N
K	51	N	N
K	51	N	N
E	51	N	N
K	51	N	N
K	51	N	N
E	51	N	N
K	51	N	N
K	51	N	N
K	51	N	N
K	51	N	N
K	51	N	N
E	51	N	N
E	51	N	N
E	51	N	N
K	51	N	N
E	51	N	N
K	51	N	N
K	52	N	N
E	52	N	N
K	52	N	N
K	52	N	N
E	52	N	N
E	52	N	N
K	52	N	N
K	52	N	N
K	52	N	N
K	52	N	N
K	52	N	N
K	52	N	N
K	52	N	N
K	52	N	N
K	52	N	N
K	52	N	N
K	52	N	N
K	52	N	N
K	52	N	N
K	52	N	N
E	52	N	N
E	52	N	N
K	52	N	N
E	52	N	N
K	52	N	N
E	53	N	N
K	53	N	N
K	53	N	N
K	53	N	N
E	53	N	N
K	53	N	N
E	53	N	N
K	53	N	N
K	53	N	N
E	53	N	N
E	53	N	N
K	53	N	N
E	53	N	N
E	53	N	N
K	53	N	N
K	53	N	N
K	53	N	N
K	53	N	N
K	54	N	N
K	54	N	N
K	54	N	N
K	54	N	N
K	54	N	N
E	54	N	N
K	54	N	N
E	54	N	N
K	54	N	N
K	54	N	N
K	54	N	N
K	54	N	N
E	54	N	N
K	54	N	N
K	54	N	N
K	54	N	N
E	54	N	N
K	54	N	N
E	54	N	N
E	54	N	N
E	54	N	N
K	54	N	N
K	54	N	N
K	55	N	N
E	55	N	N
K	55	N	N
K	55	N	N
K	55	N	N
K	55	N	N
E	55	N	N
K	55	N	N
K	55	N	N
K	55	N	N
E	55	N	N
K	55	N	N
E	55	N	N
K	55	N	N
K	55	N	N
K	55	N	N
K	55	N	N
K	55	N	N
K	55	N	N
K	55	N	N
K	55	N	N
E	56	N	N
E	56	N	N
E	56	N	N
E	56	N	N
K	56	N	N
K	56	N	N
E	56	N	N
E	56	N	N
E	56	N	N
E	56	N	N
E	56	N	N
K	56	N	N
K	56	N	N
E	56	N	N
K	56	N	N
K	56	N	N
K	56	N	N
K	56	N	N
K	56	N	N
E	56	N	N
K	56	N	N
K	57	N	N
K	57	N	N
E	57	N	N
K	57	N	N
E	57	N	N
E	57	N	N
K	57	N	N
K	57	N	N
K	57	N	N
K	57	N	N
E	57	N	N
E	57	N	N
E	57	N	N
K	57	N	N
K	57	N	N
K	57	N	N
E	57	N	N
E	57	N	N
E	57	N	N
K	57	N	N
K	57	N	N
E	57	N	N
K	57	N	N
E	57	N	N
E	57	N	N
E	57	N	N
K	57	N	N
E	58	N	N
E	58	N	N
K	58	N	N
K	58	N	N
E	58	N	N
E	58	N	N
E	58	N	N
K	58	N	N
E	58	N	N
E	58	N	N
K	58	N	N
E	58	N	N
K	58	N	N
K	58	N	N
E	58	N	N
E	58	N	N
K	58	N	N
E	58	N	N
K	58	N	N
K	58	N	N
E	58	N	N
K	59	N	N
E	59	N	N
E	59	N	N
E	59	N	N
K	59	N	N
E	59	N	N
K	59	N	N
E	59	N	N
K	59	N	N
K	59	N	N
E	59	N	N
K	59	N	N
K	59	N	N
K	59	N	N
K	59	N	N
E	59	N	N
K	59	N	N
K	59	N	N
E	59	N	N
E	59	N	N
K	59	N	N
E	59	N	N
E	59	N	N
E	59	N	N
K	60	N	N
K	60	N	N
K	60	N	N
E	60	N	N
K	60	N	N
E	60	N	N
K	60	N	N
K	60	N	N
K	60	N	N
K	60	N	N
E	60	N	N
E	60	N	N
K	60	N	N
K	60	N	N
E	60	N	N
K	60	N	N
K	60	N	N
K	60	N	N
K	60	N	N
K	60	N	N
E	60	N	N
K	60	N	N
K	60	N	N
K	60	N	N
E	60	N	N
E	60	N	N
E	60	N	N
E	60	N	N
E	61	N	N
K	61	N	N
E	61	N	N
K	61	N	N
E	61	N	N
K	61	N	N
K	61	N	N
K	61	N	N
K	61	N	N
K	61	N	N
K	61	N	N
K	61	N	N
K	61	N	N
K	61	N	N
K	61	N	N
K	61	N	N
E	61	N	N
E	61	N	N
K	62	N	N
K	62	N	N
E	62	N	N
E	62	N	N
K	62	N	N
K	62	N	N
K	62	N	N
K	62	N	N
E	62	N	N
K	62	N	N
E	62	N	N
K	62	N	N
K	62	N	N
E	62	N	N
K	62	N	N
K	62	N	N
E	62	N	N
E	62	N	N
E	62	N	N
K	62	N	N
E	62	N	N
K	62	N	N
E	62	N	N
K	62	N	N
K	62	N	N
E	63	N	N
E	63	N	N
K	63	N	N
E	63	N	N
K	63	N	N
K	63	N	N
K	63	N	N
E	64	N	N
K	64	N	N
E	64	N	N
K	64	N	N
K	64	N	N
K	64	N	N
E	64	N	N
E	64	N	N
K	64	N	N
K	64	N	N
E	64	N	N
K	65	N	N
K	65	N	N
E	65	N	N
E	65	N	N
K	65	N	N
E	65	N	N
K	65	N	N
K	65	N	N
E	65	N	N
K	65	N	N
E	65	N	N
E	65	N	N
K	65	N	N
K	66	N	N
E	66	N	N
E	66	N	N
K	66	N	N
E	66	N	N
E	66	N	N
E	66	N	N
E	66	N	N
K	66	N	N
E	67	N	N
K	67	N	N
E	67	N	N
E	67	N	N
K	67	N	N
K	67	N	N
K	67	N	N
E	67	N	N
K	67	N	N
K	67	N	N
K	68	N	N
K	68	N	N
K	68	N	N
K	68	N	N
E	68	N	N
K	68	N	N
E	68	N	N
E	68	N	N
E	68	N	N
K	68	N	N
E	68	N	N
E	69	N	N
K	69	N	N
E	69	N	N
K	69	N	N
E	69	N	N
E	69	N	N
K	69	N	N
K	69	N	N
E	70	N	N
E	70	N	N
E	70	N	N
K	71	N	N
K	71	N	N
K	71	N	N
K	71	N	N
K	71	N	N
K	71	N	N
K	71	N	N
K	71	N	N
K	71	N	N
K	71	N	N
K	71	N	N
K	71	N	N
E	71	N	N
K	72	N	N
K	72	N	N
K	72	N	N
E	72	N	N
K	72	N	N
E	73	N	N
E	73	N	N
K	73	N	N
E	73	N	N
E	73	N	N
E	73	N	N
E	74	N	N
E	74	N	N
K	74	N	N
K	74	N	N
K	74	N	N
K	74	N	N
K	74	N	N
E	75	N	N
E	75	N	N
K	75	N	N
E	75	N	N
K	75	N	N
E	77	N	N
E	77	N	N
E	77	N	N
K	77	N	N
E	78	N	N
K	79	N	N
K	79	N	N
K	79	N	N
E	80	N	N
K	80	N	N
K	81	N	N
K	87	N	N
